# Supplementary material for: Myeloid DRP1 Sulfenylation Drives Reparative Macrophage Polarization and Neovascularization in Ischemic Muscle
Source: Antioxidants (Basel). 2026 Jun 19;15(6):768. doi: 10.3390/antiox15060768 (PMC13295537; doi:10.3390/antiox15060768)
Supplement: Supplementary file 1 [file antioxidants-15-00768-s001.zip]

Archive with 1 entries (1 files):
- antioxidants-4184740-supplementary.pdf
